# Supplementary material for: Machine learning-based prediction of short-term outcomes in aneurysmal subarachnoid hemorrhage: a multicenter study integrating clinical and inflammatory indicators
Source: BMC Med. 2025 Nov 29;24:7. doi: 10.1186/s12916-025-04523-y (PMC12772089; doi:10.1186/s12916-025-04523-y)
Supplement: Supplementary file 1 — Additional file 1. Table S1: Collinearity Analysis of Candidate and Selected Variables. [file 12916_2025_4523_MOESM1_ESM.zip]

Archive with 2 entries (1 files):
- Additional file 1/
- Additional file 1/Table.S1.docx
