# Supplementary material for: Machine learning-based prediction of short-term outcomes in aneurysmal subarachnoid hemorrhage: a multicenter study integrating clinical and inflammatory indicators
Source: BMC Med. 2025 Nov 29;24:7. doi: 10.1186/s12916-025-04523-y (PMC12772089; doi:10.1186/s12916-025-04523-y)
Supplement: Supplementary file 2 — Additional file 2. Fig S1: Comparison of feature selection before and after quartile-based binning. (A-C) Results of Boruta combined with LASSO before binning; (D-F) results after binning. The figure contrasts variable importance ranking and feature retention under the two preprocessing strategies. [file 12916_2025_4523_MOESM2_ESM.zip]

Archive with 2 entries (1 files):
- Additional file 2/
- Additional file 2/Fig. S1.pdf
