# Supplementary material for: Machine learning-based prediction of short-term outcomes in aneurysmal subarachnoid hemorrhage: a multicenter study integrating clinical and inflammatory indicators
Source: BMC Med. 2025 Nov 29;24:7. doi: 10.1186/s12916-025-04523-y (PMC12772089; doi:10.1186/s12916-025-04523-y)
Supplement: Supplementary file 3 — Additional file 3. Fig S2: Ten-fold cross-validation ROC curves in the training set. ROC curves of six machine learning models under 10-fold cross-validation: (A) RF, (B) GBM, (C) SVM, (D) LR, (E) XGBoost, and (F) NN. Each curve corresponds to one fold; the mean ROC and 95% CI are also presented, and AUC values with 95% CIs are reported. [file 12916_2025_4523_MOESM3_ESM.zip]

Archive with 2 entries (1 files):
- Additional file 3/
- Additional file 3/Fig. S2.pdf
