# Supplementary material for: Machine learning-based prediction of short-term outcomes in aneurysmal subarachnoid hemorrhage: a multicenter study integrating clinical and inflammatory indicators
Source: BMC Med. 2025 Nov 29;24:7. doi: 10.1186/s12916-025-04523-y (PMC12772089; doi:10.1186/s12916-025-04523-y)
Supplement: Supplementary file 4 — Additional file 4. Fig S3: Calibration curves of six machine learning models. (A) Training set; (B) test set. Calibration curves for LR, RF, GBM, ANN, SVM, and XGBoost. The x-axis represents predicted probability, and the y-axis denotes observed incidence. The dashed line indicates perfect calibration, while colored lines reflect actual model performance. [file 12916_2025_4523_MOESM4_ESM.zip]

Archive with 14 entries (7 files):
- Additional file 4/
- Additional file 4/Fig. S3.pdf
- Additional file 3/
- Additional file 3/Fig. S2.pdf
- Additional file 2/
- Additional file 2/Fig. S1.pdf
- Additional file 1/
- Additional file 1/Table.S1.docx
- Additional file 7/
- Additional file 7/Fig. S6.pdf
- Additional file 6/
- Additional file 6/Fig. S5.pdf
- Additional file 5/
- Additional file 5/Fig. S4.pdf
