# Supplementary material for: Machine learning-based prediction of short-term outcomes in aneurysmal subarachnoid hemorrhage: a multicenter study integrating clinical and inflammatory indicators
Source: BMC Med. 2025 Nov 29;24:7. doi: 10.1186/s12916-025-04523-y (PMC12772089; doi:10.1186/s12916-025-04523-y)
Supplement: Supplementary file 7 — Additional file 7. Fig S6: LIME interpretation of the GBM model. (A) Ranked feature contributions: bar length indicates contribution magnitude, and colors denote direction of effect. The top nine predictors were CLR, WFNS, PNI, GCS, PLR, modified Fisher grade, procalcitonin, NAR, and SII. (B) Example case prediction: probability of favorable outcome 0.89 and unfavorable outcome 0.11. WFNS ≤ 1 and higher GCS contributed positively, whereas elevated CLR had a negative impact.Note:PNI 1 (<40.7),2 (40.7,45.0),3 (45.0,48.8),4 (>48.8), NAR 1 (<0.17),2 (0.17,0.24),3 (0.24,0.31),4 (>0.31), PLR 1 (<133.7),2 (133.7,208),3(208,295),4(>295),SII 1 (<1084.4),2 (1084.4,1860.8),3 (1860.8,3037.3),4 (>3037.3),SIRI 1 (<2.57),2 (2.57,5.08),3 (5.08,9.68),4(>9.68), Procalcitonin 1 (<0.04),2 [file 12916_2025_4523_MOESM7_ESM.zip]

Archive with 2 entries (1 files):
- Additional file 7/
- Additional file 7/Fig. S6.pdf
